# Supplementary material for: ﻿The genus Platypalpus Macquart (Diptera, Hybotidae, Tachydromiinae) from Inner Mongolia, China, with the description of four new species
Source: Zookeys. 2024 Apr 23;1198:87–99. doi: 10.3897/zookeys.1198.114643 (PMC11061555; doi:10.3897/zookeys.1198.114643)
Supplement: XML Treatment for Platypalpus [file zookeys.1198.114643-treatment1.xml]

<!DOCTYPE tp:taxon-treatment
  PUBLIC "-//TaxonX//DTD Taxonomic Treatment Publishing DTD v0 20100105//EN" "tax-treatment-NSO.dtd">
<tp:taxon-treatment xmlns:tp="http://www.plazi.org/taxpub"><tp:treatment-meta><kwd-group><label>Taxon classification</label><kwd>
              <named-content content-type="kingdom">Animalia</named-content>
            </kwd><kwd>
              <named-content content-type="order">Diptera</named-content>
            </kwd><kwd>
              <named-content content-type="family">Hybotidae</named-content>
            </kwd></kwd-group><mixed-citation publication-type="journal"><person-group><name><surname>Wang</surname><given-names>Yuanyuan</given-names></name><name><surname>Wang</surname><given-names>Ning</given-names></name><name><surname>Yang</surname><given-names>Ding</given-names></name><name><surname>Lin</surname><given-names>Kejian</given-names></name></person-group><article-title>﻿The genus <italic><tp:taxon-name><tp:taxon-name-part taxon-name-part-type="genus" reg="Platypalpus">Platypalpus</tp:taxon-name-part></tp:taxon-name></italic> Macquart (<tp:taxon-name><tp:taxon-name-part taxon-name-part-type="order">Diptera</tp:taxon-name-part></tp:taxon-name>, <tp:taxon-name><tp:taxon-name-part taxon-name-part-type="family">Hybotidae</tp:taxon-name-part></tp:taxon-name>, <tp:taxon-name><tp:taxon-name-part taxon-name-part-type="subfamily">Tachydromiinae</tp:taxon-name-part></tp:taxon-name>) from Inner Mongolia, China, with the description of four new species</article-title><source>Zookeys</source><day>23</day><month>04</month><year>2024</year><volume>1198</volume><fpage>87</fpage><lpage>99</lpage><pub-id pub-id-type="doi">10.3897/zookeys.1198.114643</pub-id></mixed-citation></tp:treatment-meta><tp:nomenclature><label>﻿</label><tp:taxon-name>
            <object-id xmlns:xlink="http://www.w3.org/1999/xlink" content-type="arpha" xlink:type="simple">2B74F747-F917-544C-8F8D-16CF239D4721</object-id>
            <tp:taxon-name-part taxon-name-part-type="genus" reg="Platypalpus">Platypalpus</tp:taxon-name-part>
          </tp:taxon-name><tp:taxon-authority>Macquart, 1827</tp:taxon-authority></tp:nomenclature><tp:treatment-sec sec-type="type species" id="SECID0EPGAC"><title>Type species.</title><p><italic><tp:taxon-name><tp:taxon-name-part taxon-name-part-type="genus" reg="Musca">Musca</tp:taxon-name-part><tp:taxon-name-part taxon-name-part-type="species" reg="cursitans">cursitans</tp:taxon-name-part></tp:taxon-name></italic> Fabricius, 1775 (by designation of <xref ref-type="bibr" rid="B12">Westwood 1840</xref>).</p></tp:treatment-sec><tp:treatment-sec sec-type="diagnosis" id="SECID0EEHAC"><title>Diagnosis.</title><p>Small to middle-sized, body length 2.0–4.0 mm; eyes narrowly separated on face; proboscis significantly shorter than head height, palpus very small, rounded; 2 pairs of vts; first flagellomere short-conical or long-conical; distinctive humerus, no distinctive humeral bristle; 2–6 rows of acrostichal bristles separated with <abbrev xmlns:xlink="http://www.w3.org/1999/xlink" xlink:title="dorsocentral bristles" id="ABBRID0EKHAC" xlink:type="simple">dc</abbrev>; dense acrostichal on mesonotum, <abbrev xmlns:xlink="http://www.w3.org/1999/xlink" xlink:title="acrostichal bristles" id="ABBRID0EOHAC" xlink:type="simple">acr</abbrev> multiseriate, mixed with <abbrev xmlns:xlink="http://www.w3.org/1999/xlink" xlink:title="dorsocentral bristles" id="ABBRID0ESHAC" xlink:type="simple">dc</abbrev>; costa vein terminating at apex of M<sub>1+2</sub>; subcostal vein not reaching costal margin of wings; R<sub>4+5</sub> and M<sub>1+2</sub> parallel or distinctly convergent apically; anal vein weak or absent; 1<sup>st</sup> and 2<sup>nd</sup> basal cell short; anal cell significantly smaller than basal cell; no discal cell; fore femur slightly thickened; mid leg raptorial, significantly thickened, with 2 rows of short black spine-like ventral bristle; mid femur slightly curved, with 1 sparse row of black spine-like ventral bristles and 1 apical spur, apex of male abdomen rotating to right (<xref ref-type="bibr" rid="B3">Chvála 1975</xref>; <xref ref-type="bibr" rid="B7">Grootaert and Chvála 1992</xref>).</p></tp:treatment-sec><ref-list><ref id="B12"><mixed-citation xmlns:xlink="http://www.w3.org/1999/xlink" xlink:type="simple"><person-group><name name-style="western"><surname>Westwood</surname><given-names>JO</given-names></name></person-group> (<year>1840</year>) Order XIII. <tp:taxon-name><tp:taxon-name-part taxon-name-part-type="order">Diptera</tp:taxon-name-part></tp:taxon-name> Aristotle.(Antliata Fabricius. Halteriptera Clairv.). An introduction to the modern classification of insects; founded on the natural habits and corresponding organisation of the different families. Synopsis of the genera of British insects, 125–154. <ext-link xlink:href="10.5962/bhl.title.12455" ext-link-type="doi" xlink:type="simple">https://doi.org/10.5962/bhl.title.12455</ext-link></mixed-citation></ref><ref id="B3"><mixed-citation xmlns:xlink="http://www.w3.org/1999/xlink" xlink:type="simple"><person-group><name name-style="western"><surname>Chvála</surname><given-names>M</given-names></name></person-group> (<year>1975</year>) Classification and phylogeny. In: The <tp:taxon-name><tp:taxon-name-part taxon-name-part-type="subfamily">Tachydromiinae</tp:taxon-name-part></tp:taxon-name> (Dipt. <tp:taxon-name><tp:taxon-name-part taxon-name-part-type="family">Empididae</tp:taxon-name-part></tp:taxon-name>) of Fennoscandia and Denmark. Brill, 336 pp. <ext-link xlink:href="10.1163/9789004272774" ext-link-type="doi" xlink:type="simple">https://doi.org/10.1163/9789004272774</ext-link></mixed-citation></ref><ref id="B7"><mixed-citation xmlns:xlink="http://www.w3.org/1999/xlink" xlink:type="simple"><person-group><name name-style="western"><surname>Grootaert</surname><given-names>P</given-names></name><name name-style="western"><surname>Chvála</surname><given-names>M</given-names></name></person-group> (<year>1992</year>) <article-title>Monograph of the genus <italic><tp:taxon-name><tp:taxon-name-part taxon-name-part-type="genus">Platypalpus</tp:taxon-name-part></tp:taxon-name></italic> (<tp:taxon-name><tp:taxon-name-part taxon-name-part-type="order">Diptera</tp:taxon-name-part></tp:taxon-name>: <tp:taxon-name><tp:taxon-name-part taxon-name-part-type="superfamily">Empidoidea</tp:taxon-name-part></tp:taxon-name>, <tp:taxon-name><tp:taxon-name-part taxon-name-part-type="family">Hybotidae</tp:taxon-name-part></tp:taxon-name>) of the Mediterranean region and the Canary Islands. Acta Universitatis <tp:taxon-name><tp:taxon-name-part taxon-name-part-type="subfamily">Carolinae</tp:taxon-name-part></tp:taxon-name>.</article-title><source>Biologica</source><volume>36</volume>(<issue>1–2</issue>): <fpage>3</fpage>–<lpage>226</lpage>.</mixed-citation></ref></ref-list></tp:taxon-treatment>
