# Supplementary material for: ﻿The genus Platypalpus Macquart (Diptera, Hybotidae, Tachydromiinae) from Inner Mongolia, China, with the description of four new species
Source: Zookeys. 2024 Apr 23;1198:87–99. doi: 10.3897/zookeys.1198.114643 (PMC11061555; doi:10.3897/zookeys.1198.114643)
Supplement: XML Treatment for Platypalpus flavipilosus [file zookeys.1198.114643-treatment2.xml]

<!DOCTYPE tp:taxon-treatment
  PUBLIC "-//TaxonX//DTD Taxonomic Treatment Publishing DTD v0 20100105//EN" "tax-treatment-NSO.dtd">
<tp:taxon-treatment xmlns:tp="http://www.plazi.org/taxpub"><tp:treatment-meta><kwd-group><label>Taxon classification</label><kwd>
              <named-content content-type="kingdom">Animalia</named-content>
            </kwd><kwd>
              <named-content content-type="order">Diptera</named-content>
            </kwd><kwd>
              <named-content content-type="family">Hybotidae</named-content>
            </kwd></kwd-group><mixed-citation publication-type="journal"><person-group><name><surname>Wang</surname><given-names>Yuanyuan</given-names></name><name><surname>Wang</surname><given-names>Ning</given-names></name><name><surname>Yang</surname><given-names>Ding</given-names></name><name><surname>Lin</surname><given-names>Kejian</given-names></name></person-group><article-title>﻿The genus <italic><tp:taxon-name><tp:taxon-name-part taxon-name-part-type="genus" reg="Platypalpus">Platypalpus</tp:taxon-name-part></tp:taxon-name></italic> Macquart (<tp:taxon-name><tp:taxon-name-part taxon-name-part-type="order">Diptera</tp:taxon-name-part></tp:taxon-name>, <tp:taxon-name><tp:taxon-name-part taxon-name-part-type="family">Hybotidae</tp:taxon-name-part></tp:taxon-name>, <tp:taxon-name><tp:taxon-name-part taxon-name-part-type="subfamily">Tachydromiinae</tp:taxon-name-part></tp:taxon-name>) from Inner Mongolia, China, with the description of four new species</article-title><source>Zookeys</source><day>23</day><month>04</month><year>2024</year><volume>1198</volume><fpage>87</fpage><lpage>99</lpage><pub-id pub-id-type="doi">10.3897/zookeys.1198.114643</pub-id></mixed-citation></tp:treatment-meta><tp:nomenclature><label>﻿</label><tp:taxon-name>
            <object-id xmlns:xlink="http://www.w3.org/1999/xlink" content-type="arpha" xlink:type="simple">139A80C2-3A21-550A-B332-B82CA49F1AF8</object-id>
            <tp:taxon-name-part taxon-name-part-type="genus" reg="Platypalpus">Platypalpus</tp:taxon-name-part>
            <tp:taxon-name-part taxon-name-part-type="species" reg="flavipilosus">flavipilosus</tp:taxon-name-part>
            <object-id xmlns:xlink="http://www.w3.org/1999/xlink" content-type="zoobank" xlink:type="simple">https://zoobank.org/8F176C04-4B67-4A62-A8D9-A8FADF7FB17C</object-id>
          </tp:taxon-name><tp:taxon-status xmlns:xlink="http://www.w3.org/1999/xlink" xlink:type="simple">sp. nov.</tp:taxon-status><xref ref-type="fig" rid="F2">Figs 2</xref><xref ref-type="fig" rid="F3">, 6–9</xref></tp:nomenclature><tp:treatment-sec sec-type="diagnosis" id="SECID0EVOAC"><title>Diagnosis.</title><p>Thorax dark yellow, somewhat blackish dorsally. Antenna yellowish; first flagellomere oval, short, slightly wider than pedicel, 1.3 times longer than wide. Mid tibia with 1 short finger-like apical spur.</p></tp:treatment-sec><tp:treatment-sec sec-type="description" id="SECID0E1OAC"><title>Description.</title><p><bold>Male</bold> (Fig. . 2). Body length 2.6–2.7 mm, wing length 2.7–2.8 mm.</p><p><bold><italic>Head</italic></bold> black, with pale gray pollen. Eyes narrowly separated on face; frons distinctly wider than face. Hairs on head yellowish, bristles black or brownish yellow. Ocellar tubercle with 2 oc and 2 short posterior hairs. 2 pairs of <abbrev xmlns:xlink="http://www.w3.org/1999/xlink" xlink:title="vertical bristles; presc" id="ABBRID0EJPAC" xlink:type="simple">vt</abbrev>. Antenna (Fig. <xref ref-type="fig" rid="F3">6</xref>) yellowish; first flagellomere oval, short, 1.3 times longer than wide, slightly wider than pedicel, with indistinct blackish pubescence; stylus blackish, 2.9–3.0 times longer than first flagellomere, with short blackish pubescence. Proboscis yellowish, 0.6–0.7 times as long as head height. Palpus oval, longer than wide, yellowish, with yellow hairs and bristles.</p><fig id="F2" position="float" orientation="portrait"><object-id xmlns:xlink="http://www.w3.org/1999/xlink" content-type="doi" xlink:type="simple">10.3897/zookeys.1198.114643.figures2-5</object-id><object-id xmlns:xlink="http://www.w3.org/1999/xlink" content-type="arpha" xlink:type="simple">C3116168-0E84-5322-A4DD-B1529C6078BC</object-id><label>Figures 2–5.</label><caption><p>Habitus, lateral view <bold>2</bold><italic><tp:taxon-name><tp:taxon-name-part taxon-name-part-type="genus" reg="Platypalpus">P.</tp:taxon-name-part><tp:taxon-name-part taxon-name-part-type="species" reg="flavipilosus">flavipilosus</tp:taxon-name-part></tp:taxon-name></italic> sp. nov., male (dissected) <bold>3</bold><italic><tp:taxon-name><tp:taxon-name-part taxon-name-part-type="genus" reg="Platypalpus">P.</tp:taxon-name-part><tp:taxon-name-part taxon-name-part-type="species" reg="longus">longus</tp:taxon-name-part></tp:taxon-name></italic> sp. nov., male (dissected) <bold>4</bold><italic><tp:taxon-name><tp:taxon-name-part taxon-name-part-type="genus" reg="Platypalpus">P.</tp:taxon-name-part><tp:taxon-name-part taxon-name-part-type="species" reg="shengi">shengi</tp:taxon-name-part></tp:taxon-name></italic> sp. nov., male (dissected) <bold>5</bold><italic><tp:taxon-name><tp:taxon-name-part taxon-name-part-type="genus" reg="Platypalpus">P.</tp:taxon-name-part><tp:taxon-name-part taxon-name-part-type="species" reg="shuimogouanus">shuimogouanus</tp:taxon-name-part></tp:taxon-name></italic> sp. nov., male (dissected). Scale bars: 1 mm.</p></caption><graphic xmlns:xlink="http://www.w3.org/1999/xlink" xlink:href="zookeys-1198-087_article-114643__-g002.jpg" position="float" orientation="portrait" xlink:type="simple" id="oo_1031574.jpg"><uri content-type="original_file" xlink:type="simple">https://binary.pensoft.net/fig/1031574</uri></graphic></fig><p><bold><italic>Thorax</italic></bold> dark yellow with thin pale gray pollen, blackish dorsally, humerus dark yellow, postalar callus brownish yellow; sutures of mesopleuron somewhat blackish. Hairs and bristles on thorax yellow, bristles strong; mesonotum with dense hairs, <abbrev xmlns:xlink="http://www.w3.org/1999/xlink" xlink:title="acrostichal bristles" id="ABBRID0E1BAE" xlink:type="simple">acr</abbrev> and <abbrev xmlns:xlink="http://www.w3.org/1999/xlink" xlink:title="dorsocentral bristles" id="ABBRID0E5BAE" xlink:type="simple">dc</abbrev> multiseriate and not separated; 1 h, 2 <abbrev xmlns:xlink="http://www.w3.org/1999/xlink" xlink:title="notopleural bristles" id="ABBRID0ECCAE" xlink:type="simple">npl</abbrev> (anterior bristle short), 1 <abbrev xmlns:xlink="http://www.w3.org/1999/xlink" xlink:title="postalar bristles" id="ABBRID0EGCAE" xlink:type="simple">psa</abbrev>, 1 presc; two pairs of <abbrev xmlns:xlink="http://www.w3.org/1999/xlink" xlink:title="scutellar bristles" id="ABBRID0EKCAE" xlink:type="simple">sc</abbrev> (lateral pair short, 1/3 as long as apical pair).</p><p><bold><italic>Legs</italic></bold> yellow, but tarsomere V brown apically. Hairs on legs yellowish. Fore femur slightly thickened, 1.3–1.4 times wider than hind femur; mid femur distinctly thickened, 2.3–2.4 times wider than hind femur. Mid femur with 2 rows of short, black, spine-like, ventral bristles (few basal bristles brownish yellow, pv slightly longer than <abbrev xmlns:xlink="http://www.w3.org/1999/xlink" xlink:title="anteroventral bristles" id="ABBRID0EVCAE" xlink:type="simple">av</abbrev>), without row of outer pv. Mid tibia with 1 row of short black ventral bristles; apical spur short, finger-like (almost as long as tibia width). Wing hyaline, veins brownish; R<sub>4+5</sub> and M nearly parallel, r–m and m–m contiguous. Squama yellow with pale hairs. Halter yellowish.</p><p><bold><italic>Abdomen</italic></bold> partly dark yellow, with pale gray pollen, sternites I–VI and hypopygium dark brown. Hairs and bristles on abdomen yellowish except those on hypopygium blackish. Hypopygium (Figs <xref ref-type="fig" rid="F3">7–9</xref>): left epandrial lamella short and small, apically widely obtuse. Right epandrial lamella extremely wide and large; right surstylus (Fig. <xref ref-type="fig" rid="F3">8</xref>) short and small, pointed at tip. Left cercus (Fig. <xref ref-type="fig" rid="F3">7</xref>) strongly dilated at base, narrowed towards apex, pointed at tip; right cercus almost as long as left cercus, narrow at tip, slightly curved inwards.</p><fig id="F3" position="float" orientation="portrait"><object-id xmlns:xlink="http://www.w3.org/1999/xlink" content-type="doi" xlink:type="simple">10.3897/zookeys.1198.114643.figures6-9</object-id><object-id xmlns:xlink="http://www.w3.org/1999/xlink" content-type="arpha" xlink:type="simple">53199718-B9B1-55B5-9883-9C0029332C70</object-id><label>Figures 6–9.</label><caption><p><italic><tp:taxon-name><tp:taxon-name-part taxon-name-part-type="genus" reg="Platypalpus">Platypalpus</tp:taxon-name-part><tp:taxon-name-part taxon-name-part-type="species" reg="flavipilosus">flavipilosus</tp:taxon-name-part></tp:taxon-name></italic> sp. nov., male <bold>6</bold> antenna <bold>7</bold> genitalia, dorsal view <bold>8</bold> right surstylus, lateral view <bold>9</bold> left epandrial lamella, lateral view. Scale bars: 0.2 mm.</p></caption><graphic xmlns:xlink="http://www.w3.org/1999/xlink" xlink:href="zookeys-1198-087_article-114643__-g003.jpg" position="float" orientation="portrait" xlink:type="simple" id="oo_1031575.jpg"><uri content-type="original_file" xlink:type="simple">https://binary.pensoft.net/fig/1031575</uri></graphic></fig><p><bold>Female.</bold> Body length 3.0–3.5 mm, wing length 2.9–3.0 mm. Similar to male, but abdomen dark brown except sternites I–IV or I–V dark yellow.</p></tp:treatment-sec><tp:treatment-sec sec-type="type material" id="SECID0ESEAE"><title>Type material.</title><p><bold><italic>Holotype</italic></bold>: male, China, Inner Mongolia, Erdos, Dongsheng, 2006.VIII.7, Maoling Sheng (<named-content xmlns:xlink="http://www.w3.org/1999/xlink" content-type="dwc:institutional_code" xlink:title="Entomological Museum of China Agricultural University" xlink:href="http://grbio.org/institution/china-agricultural-university" xlink:type="simple">CAU</named-content>). <bold><italic>Paratypes</italic></bold>: 1 male, 6 females, same data as holotype (<named-content xmlns:xlink="http://www.w3.org/1999/xlink" content-type="dwc:institutional_code" xlink:title="Entomological Museum of China Agricultural University" xlink:href="http://grbio.org/institution/china-agricultural-university" xlink:type="simple">CAU</named-content>).</p></tp:treatment-sec><tp:treatment-sec sec-type="etymology" id="SECID0EIFAE"><title>Etymology.</title><p>The specific name refers to the yellow body hairs.</p></tp:treatment-sec><tp:treatment-sec sec-type="remarks" id="SECID0ENFAE"><title>Remarks.</title><p>The new species belongs to the <italic><tp:taxon-name><tp:taxon-name-part taxon-name-part-type="genus" reg="Platypalpus">P.</tp:taxon-name-part><tp:taxon-name-part taxon-name-part-type="species" reg="longicornis">longicornis</tp:taxon-name-part></tp:taxon-name></italic> group. It is somewhat similar to <italic><tp:taxon-name><tp:taxon-name-part taxon-name-part-type="genus" reg="Platypalpus">P.</tp:taxon-name-part><tp:taxon-name-part taxon-name-part-type="species" reg="baotianmanensis">baotianmanensis</tp:taxon-name-part></tp:taxon-name></italic> Yang, An et Gao from Henan of China, but can be easily distinguished from the latter by the wholly blackish mesonotum and postnotum. In <italic><tp:taxon-name><tp:taxon-name-part taxon-name-part-type="genus" reg="Platypalpus">P.</tp:taxon-name-part><tp:taxon-name-part taxon-name-part-type="species" reg="baotianmanensis">baotianmanensis</tp:taxon-name-part></tp:taxon-name></italic>, the mesonotum is yellow with a wide black middle spot, and the postnotum is brownish-yellow laterally (<xref ref-type="bibr" rid="B8">Grootaert and Shamshev 2006</xref>).</p></tp:treatment-sec><ref-list><ref id="B8"><mixed-citation xmlns:xlink="http://www.w3.org/1999/xlink" xlink:type="simple"><person-group><name name-style="western"><surname>Grootaert</surname><given-names>P</given-names></name><name name-style="western"><surname>Shamshev</surname><given-names>I</given-names></name></person-group> (<year>2006</year>) <article-title>The genus <italic><tp:taxon-name><tp:taxon-name-part taxon-name-part-type="genus">Platypalpus</tp:taxon-name-part></tp:taxon-name></italic> Macquart (<tp:taxon-name><tp:taxon-name-part taxon-name-part-type="order">Diptera</tp:taxon-name-part></tp:taxon-name>: <tp:taxon-name><tp:taxon-name-part taxon-name-part-type="family">Hybotidae</tp:taxon-name-part></tp:taxon-name>) from Northeast Thailand with comments on the species groups in the Oriental region.</article-title><source>Journal of Natural History</source><volume>39</volume>(<issue>47</issue>): <fpage>4031</fpage>–<lpage>4065</lpage>. <ext-link xlink:href="10.1080/00222930500533781" ext-link-type="doi" xlink:type="simple">https://doi.org/10.1080/00222930500533781</ext-link></mixed-citation></ref></ref-list></tp:taxon-treatment>
