# Supplementary material for: ﻿The genus Platypalpus Macquart (Diptera, Hybotidae, Tachydromiinae) from Inner Mongolia, China, with the description of four new species
Source: Zookeys. 2024 Apr 23;1198:87–99. doi: 10.3897/zookeys.1198.114643 (PMC11061555; doi:10.3897/zookeys.1198.114643)
Supplement: XML Treatment for Platypalpus longus [file zookeys.1198.114643-treatment3.xml]

<!DOCTYPE tp:taxon-treatment
  PUBLIC "-//TaxonX//DTD Taxonomic Treatment Publishing DTD v0 20100105//EN" "tax-treatment-NSO.dtd">
<tp:taxon-treatment xmlns:tp="http://www.plazi.org/taxpub"><tp:treatment-meta><kwd-group><label>Taxon classification</label><kwd>
              <named-content content-type="kingdom">Animalia</named-content>
            </kwd><kwd>
              <named-content content-type="order">Diptera</named-content>
            </kwd><kwd>
              <named-content content-type="family">Hybotidae</named-content>
            </kwd></kwd-group><mixed-citation publication-type="journal"><person-group><name><surname>Wang</surname><given-names>Yuanyuan</given-names></name><name><surname>Wang</surname><given-names>Ning</given-names></name><name><surname>Yang</surname><given-names>Ding</given-names></name><name><surname>Lin</surname><given-names>Kejian</given-names></name></person-group><article-title>﻿The genus <italic><tp:taxon-name><tp:taxon-name-part taxon-name-part-type="genus" reg="Platypalpus">Platypalpus</tp:taxon-name-part></tp:taxon-name></italic> Macquart (<tp:taxon-name><tp:taxon-name-part taxon-name-part-type="order">Diptera</tp:taxon-name-part></tp:taxon-name>, <tp:taxon-name><tp:taxon-name-part taxon-name-part-type="family">Hybotidae</tp:taxon-name-part></tp:taxon-name>, <tp:taxon-name><tp:taxon-name-part taxon-name-part-type="subfamily">Tachydromiinae</tp:taxon-name-part></tp:taxon-name>) from Inner Mongolia, China, with the description of four new species</article-title><source>Zookeys</source><day>23</day><month>04</month><year>2024</year><volume>1198</volume><fpage>87</fpage><lpage>99</lpage><pub-id pub-id-type="doi">10.3897/zookeys.1198.114643</pub-id></mixed-citation></tp:treatment-meta><tp:nomenclature><label>﻿</label><tp:taxon-name>
            <object-id xmlns:xlink="http://www.w3.org/1999/xlink" content-type="arpha" xlink:type="simple">D895B431-3374-5D8C-ADF3-58DCDD62E711</object-id>
            <tp:taxon-name-part taxon-name-part-type="genus" reg="Platypalpus">Platypalpus</tp:taxon-name-part>
            <tp:taxon-name-part taxon-name-part-type="species" reg="longus">longus</tp:taxon-name-part>
            <object-id xmlns:xlink="http://www.w3.org/1999/xlink" content-type="zoobank" xlink:type="simple">https://zoobank.org/B850E0AF-7F4A-49C8-9A7E-E7EBA445382C</object-id>
          </tp:taxon-name><tp:taxon-status xmlns:xlink="http://www.w3.org/1999/xlink" xlink:type="simple">sp. nov.</tp:taxon-status><xref ref-type="fig" rid="F2">Figs 3</xref><xref ref-type="fig" rid="F4">, 10–13</xref></tp:nomenclature><tp:treatment-sec sec-type="diagnosis" id="SECID0EJIAE"><title>Diagnosis.</title><p>One pair of <abbrev xmlns:xlink="http://www.w3.org/1999/xlink" xlink:title="vertical bristles; presc" id="ABBRID0EPIAE" xlink:type="simple">vt</abbrev>. First flagellomere, 4.9 times longer than wide. Arista 1/3 as long as first flagellomere. Mid femur apically with 3–4 outer <abbrev xmlns:xlink="http://www.w3.org/1999/xlink" xlink:title="anteroventral bristles" id="ABBRID0ETIAE" xlink:type="simple">av</abbrev>. Mid tibia with short pointed, apical spur, almost as long as tibia width.</p></tp:treatment-sec><tp:treatment-sec sec-type="description" id="SECID0EXIAE"><title>Description.</title><p><bold>Male</bold> (Fig. <xref ref-type="fig" rid="F2">3</xref>). Body length 2.4–3.0 mm, wing length 3.3–3.4 mm.</p><p><bold><italic>Head</italic></bold> black with pale gray pollen. Eyes narrowly separated on face; frons distinctly wider than face. Hairs on head yellowish, bristles brownish. Ocellar tubercle with 2 oc and 2 short hairs. 1pair of <abbrev xmlns:xlink="http://www.w3.org/1999/xlink" xlink:title="vertical bristles; presc" id="ABBRID0EKJAE" xlink:type="simple">vt</abbrev>. Antenna (Fig. <xref ref-type="fig" rid="F4">10</xref>) blackish; first flagellomere very long, 4.9 times longer than wide, with short blackish pubescence; arista rather short, blackish, 1/3 as long as first flagellomere, with very short blackish pubescence. Proboscis dark brown, 0.7 times as long as head height; palpus yellowish, with yellow hairs and bristles, distinctly longer than wide, nearly acute at tip.</p><p><bold><italic>Thorax</italic></bold> black with thin pale gray pollen; mesonotum mostly subshiny. Sternopleuron with shiny spot. Hairs and bristles on thorax yellow; mesonotum with somewhat dense hairs, 6 rows of <abbrev xmlns:xlink="http://www.w3.org/1999/xlink" xlink:title="acrostichal bristles" id="ABBRID0EZJAE" xlink:type="simple">acr</abbrev>, narrowly separated with <abbrev xmlns:xlink="http://www.w3.org/1999/xlink" xlink:title="dorsocentral bristles" id="ABBRID0E4JAE" xlink:type="simple">dc</abbrev>; 1 h, 2 long <abbrev xmlns:xlink="http://www.w3.org/1999/xlink" xlink:title="notopleural bristles" id="ABBRID0EBKAE" xlink:type="simple">npl</abbrev>, 1 <abbrev xmlns:xlink="http://www.w3.org/1999/xlink" xlink:title="postalar bristles" id="ABBRID0EFKAE" xlink:type="simple">psa</abbrev>, 1 presc; 2 pairs of short <abbrev xmlns:xlink="http://www.w3.org/1999/xlink" xlink:title="scutellar bristles" id="ABBRID0EJKAE" xlink:type="simple">sc</abbrev> (apical pair short, 1/3 as long as apical pair).</p><p><bold><italic>Legs</italic></bold> yellow, but tarsomeres V mostly dark brown with yellow base. Hairs and bristles on legs yellowish. Fore femur slightly thickened, 1.3 times wider than hind femur; mid femur distinctly thickened, 2.1–2.2 times wider than hind femur. Mid femur with 2 rows of short spine-like blackish ventral bristles (pv distinctly longer than <abbrev xmlns:xlink="http://www.w3.org/1999/xlink" xlink:title="anteroventral bristles" id="ABBRID0EUKAE" xlink:type="simple">av</abbrev>), 3–4 short spine-like outer <abbrev xmlns:xlink="http://www.w3.org/1999/xlink" xlink:title="anteroventral bristles" id="ABBRID0EYKAE" xlink:type="simple">av</abbrev> at tip, without row of outer pv. Mid tibia with row of black ventral bristles, apical spurt short, acute (nearly as long as tibia width).</p><p><bold><italic>Wing</italic></bold> hyaline, veins brownish; R<sub>4+5</sub> and M nearly parallel; crossveins r–m and m–m slightly or distinctly separated. Squama yellow with pale hairs. Halter yellowish.</p><p><bold><italic>Abdomen</italic></bold> blackish with pale gray pollen. Hairs and bristles on abdomen yellowish. Hypopygium (Figs <xref ref-type="fig" rid="F4">11–13</xref>): left epandrial lamella (Fig. <xref ref-type="fig" rid="F4">13</xref>) rather narrow, apically widely obtuse. Right epandrial lamella wide; right surstylus (Fig. <xref ref-type="fig" rid="F4">12</xref>) rather long, finger-like. Left cercus (Fig. <xref ref-type="fig" rid="F4">11</xref>) slightly thickened at base, blunt and narrow at tip; right cercus slightly shorter, with shallow depression on outer edge of middle part, slightly widened at tip.</p><p><bold>Female.</bold> Unknown.</p><fig id="F4" position="float" orientation="portrait"><object-id xmlns:xlink="http://www.w3.org/1999/xlink" content-type="doi" xlink:type="simple">10.3897/zookeys.1198.114643.figures10-13</object-id><object-id xmlns:xlink="http://www.w3.org/1999/xlink" content-type="arpha" xlink:type="simple">1BB99A53-07C6-5F48-A38E-A56EF73CB014</object-id><label>Figures 10–13.</label><caption><p><italic><tp:taxon-name><tp:taxon-name-part taxon-name-part-type="genus" reg="Platypalpus">Platypalpus</tp:taxon-name-part><tp:taxon-name-part taxon-name-part-type="species" reg="longus">longus</tp:taxon-name-part></tp:taxon-name></italic> sp. nov., male <bold>10</bold> antenna <bold>11</bold> genitalia, dorsal view <bold>12</bold> right surstylus, lateral view <bold>13</bold> left epandrial lamella, lateral view. Scale bars: 0.2 mm.</p></caption><graphic xmlns:xlink="http://www.w3.org/1999/xlink" xlink:href="zookeys-1198-087_article-114643__-g004.jpg" position="float" orientation="portrait" xlink:type="simple" id="oo_1031576.jpg"><uri content-type="original_file" xlink:type="simple">https://binary.pensoft.net/fig/1031576</uri></graphic></fig></tp:treatment-sec><tp:treatment-sec sec-type="type material" id="SECID0EANAE"><title>Type material.</title><p><bold><italic>Holotype</italic></bold>: male, China, Inner Mongolia, Erdos, Dongsheng, 2006. VIII.7, Maoling Sheng (<named-content xmlns:xlink="http://www.w3.org/1999/xlink" content-type="dwc:institutional_code" xlink:title="Entomological Museum of China Agricultural University" xlink:href="http://grbio.org/institution/china-agricultural-university" xlink:type="simple">CAU</named-content>). Paratypes: 5 males, same data as holotype (<named-content xmlns:xlink="http://www.w3.org/1999/xlink" content-type="dwc:institutional_code" xlink:title="Entomological Museum of China Agricultural University" xlink:href="http://grbio.org/institution/china-agricultural-university" xlink:type="simple">CAU</named-content>).</p></tp:treatment-sec><tp:treatment-sec sec-type="etymology" id="SECID0ETNAE"><title>Etymology.</title><p>The specific name refers to the long right surstylus.</p></tp:treatment-sec><tp:treatment-sec sec-type="remarks" id="SECID0EYNAE"><title>Remarks.</title><p>The new species belongs to <italic><tp:taxon-name><tp:taxon-name-part taxon-name-part-type="genus" reg="Platypalpus">P.</tp:taxon-name-part><tp:taxon-name-part taxon-name-part-type="species" reg="longicornis">longicornis</tp:taxon-name-part></tp:taxon-name></italic> group. It is somewhat similar to <italic><tp:taxon-name><tp:taxon-name-part taxon-name-part-type="genus" reg="Platypalpus">P.</tp:taxon-name-part><tp:taxon-name-part taxon-name-part-type="species" reg="longicornioides">longicornioides</tp:taxon-name-part></tp:taxon-name></italic> Chvála, 1972 from Europe but can be distinguished from the latter by the 6 rows of irregular <abbrev xmlns:xlink="http://www.w3.org/1999/xlink" xlink:title="acrostichal bristles" id="ABBRID0EUOAE" xlink:type="simple">acr</abbrev> which are separated narrowly from the <abbrev xmlns:xlink="http://www.w3.org/1999/xlink" xlink:title="dorsocentral bristles" id="ABBRID0EYOAE" xlink:type="simple">dc</abbrev>. In <italic><tp:taxon-name><tp:taxon-name-part taxon-name-part-type="genus" reg="Platypalpus">P.</tp:taxon-name-part><tp:taxon-name-part taxon-name-part-type="species" reg="longicornioides">longicornioides</tp:taxon-name-part></tp:taxon-name></italic>, the <abbrev xmlns:xlink="http://www.w3.org/1999/xlink" xlink:title="acrostichal bristles" id="ABBRID0EHPAE" xlink:type="simple">acr</abbrev> bristles are biserial, and widely separated from the <abbrev xmlns:xlink="http://www.w3.org/1999/xlink" xlink:title="dorsocentral bristles" id="ABBRID0ELPAE" xlink:type="simple">dc</abbrev> (<xref ref-type="bibr" rid="B7">Grootaert and Chvála 1992</xref>).</p></tp:treatment-sec><tp:treatment-sec><!--Section generated to contain objects referenced in tp:taxon-treatment.--><fig id="F2" position="float" orientation="portrait"><object-id xmlns:xlink="http://www.w3.org/1999/xlink" content-type="doi" xlink:type="simple">10.3897/zookeys.1198.114643.figures2-5</object-id><object-id xmlns:xlink="http://www.w3.org/1999/xlink" content-type="arpha" xlink:type="simple">C3116168-0E84-5322-A4DD-B1529C6078BC</object-id><label>Figures 2–5.</label><caption><p>Habitus, lateral view <bold>2</bold><italic><tp:taxon-name><tp:taxon-name-part taxon-name-part-type="genus" reg="Platypalpus">P.</tp:taxon-name-part><tp:taxon-name-part taxon-name-part-type="species" reg="flavipilosus">flavipilosus</tp:taxon-name-part></tp:taxon-name></italic> sp. nov., male (dissected) <bold>3</bold><italic><tp:taxon-name><tp:taxon-name-part taxon-name-part-type="genus" reg="Platypalpus">P.</tp:taxon-name-part><tp:taxon-name-part taxon-name-part-type="species" reg="longus">longus</tp:taxon-name-part></tp:taxon-name></italic> sp. nov., male (dissected) <bold>4</bold><italic><tp:taxon-name><tp:taxon-name-part taxon-name-part-type="genus" reg="Platypalpus">P.</tp:taxon-name-part><tp:taxon-name-part taxon-name-part-type="species" reg="shengi">shengi</tp:taxon-name-part></tp:taxon-name></italic> sp. nov., male (dissected) <bold>5</bold><italic><tp:taxon-name><tp:taxon-name-part taxon-name-part-type="genus" reg="Platypalpus">P.</tp:taxon-name-part><tp:taxon-name-part taxon-name-part-type="species" reg="shuimogouanus">shuimogouanus</tp:taxon-name-part></tp:taxon-name></italic> sp. nov., male (dissected). Scale bars: 1 mm.</p></caption><graphic xmlns:xlink="http://www.w3.org/1999/xlink" xlink:href="zookeys-1198-087_article-114643__-g002.jpg" position="float" orientation="portrait" xlink:type="simple" id="oo_1031574.jpg"><uri content-type="original_file" xlink:type="simple">https://binary.pensoft.net/fig/1031574</uri></graphic></fig></tp:treatment-sec><ref-list><ref id="B7"><mixed-citation xmlns:xlink="http://www.w3.org/1999/xlink" xlink:type="simple"><person-group><name name-style="western"><surname>Grootaert</surname><given-names>P</given-names></name><name name-style="western"><surname>Chvála</surname><given-names>M</given-names></name></person-group> (<year>1992</year>) <article-title>Monograph of the genus <italic><tp:taxon-name><tp:taxon-name-part taxon-name-part-type="genus">Platypalpus</tp:taxon-name-part></tp:taxon-name></italic> (<tp:taxon-name><tp:taxon-name-part taxon-name-part-type="order">Diptera</tp:taxon-name-part></tp:taxon-name>: <tp:taxon-name><tp:taxon-name-part taxon-name-part-type="superfamily">Empidoidea</tp:taxon-name-part></tp:taxon-name>, <tp:taxon-name><tp:taxon-name-part taxon-name-part-type="family">Hybotidae</tp:taxon-name-part></tp:taxon-name>) of the Mediterranean region and the Canary Islands. Acta Universitatis <tp:taxon-name><tp:taxon-name-part taxon-name-part-type="subfamily">Carolinae</tp:taxon-name-part></tp:taxon-name>.</article-title><source>Biologica</source><volume>36</volume>(<issue>1–2</issue>): <fpage>3</fpage>–<lpage>226</lpage>.</mixed-citation></ref></ref-list></tp:taxon-treatment>
