# Supplementary material for: ﻿The genus Platypalpus Macquart (Diptera, Hybotidae, Tachydromiinae) from Inner Mongolia, China, with the description of four new species
Source: Zookeys. 2024 Apr 23;1198:87–99. doi: 10.3897/zookeys.1198.114643 (PMC11061555; doi:10.3897/zookeys.1198.114643)
Supplement: XML Treatment for Platypalpus shengi [file zookeys.1198.114643-treatment4.xml]

<!DOCTYPE tp:taxon-treatment
  PUBLIC "-//TaxonX//DTD Taxonomic Treatment Publishing DTD v0 20100105//EN" "tax-treatment-NSO.dtd">
<tp:taxon-treatment xmlns:tp="http://www.plazi.org/taxpub"><tp:treatment-meta><kwd-group><label>Taxon classification</label><kwd>
              <named-content content-type="kingdom">Animalia</named-content>
            </kwd><kwd>
              <named-content content-type="order">Diptera</named-content>
            </kwd><kwd>
              <named-content content-type="family">Hybotidae</named-content>
            </kwd></kwd-group><mixed-citation publication-type="journal"><person-group><name><surname>Wang</surname><given-names>Yuanyuan</given-names></name><name><surname>Wang</surname><given-names>Ning</given-names></name><name><surname>Yang</surname><given-names>Ding</given-names></name><name><surname>Lin</surname><given-names>Kejian</given-names></name></person-group><article-title>﻿The genus <italic><tp:taxon-name><tp:taxon-name-part taxon-name-part-type="genus" reg="Platypalpus">Platypalpus</tp:taxon-name-part></tp:taxon-name></italic> Macquart (<tp:taxon-name><tp:taxon-name-part taxon-name-part-type="order">Diptera</tp:taxon-name-part></tp:taxon-name>, <tp:taxon-name><tp:taxon-name-part taxon-name-part-type="family">Hybotidae</tp:taxon-name-part></tp:taxon-name>, <tp:taxon-name><tp:taxon-name-part taxon-name-part-type="subfamily">Tachydromiinae</tp:taxon-name-part></tp:taxon-name>) from Inner Mongolia, China, with the description of four new species</article-title><source>Zookeys</source><day>23</day><month>04</month><year>2024</year><volume>1198</volume><fpage>87</fpage><lpage>99</lpage><pub-id pub-id-type="doi">10.3897/zookeys.1198.114643</pub-id></mixed-citation></tp:treatment-meta><tp:nomenclature><label>﻿</label><tp:taxon-name>
            <object-id xmlns:xlink="http://www.w3.org/1999/xlink" content-type="arpha" xlink:type="simple">E8F5435A-04C5-55A4-AC6E-17575555FCFE</object-id>
            <tp:taxon-name-part taxon-name-part-type="genus" reg="Platypalpus">Platypalpus</tp:taxon-name-part>
            <tp:taxon-name-part taxon-name-part-type="species" reg="shengi">shengi</tp:taxon-name-part>
            <object-id xmlns:xlink="http://www.w3.org/1999/xlink" content-type="zoobank" xlink:type="simple">https://zoobank.org/36E931EB-7107-435C-B9EB-6D31B24D914C</object-id>
          </tp:taxon-name><tp:taxon-status xmlns:xlink="http://www.w3.org/1999/xlink" xlink:type="simple">sp. nov.</tp:taxon-status><xref ref-type="fig" rid="F2">Figs 4</xref><xref ref-type="fig" rid="F5">, 14–17</xref></tp:nomenclature><tp:treatment-sec sec-type="diagnosis" id="SECID0EERAE"><title>Diagnosis.</title><p>Mid femur with brown anterior spot at tip. All tarsomeres with blackish annulation at tip. Fore tibia distinctly thickened, with 3 spine-like dorsal bristles at middle and 2 rows of very long ventral hairs at apical 2/3.</p></tp:treatment-sec><tp:treatment-sec sec-type="description" id="SECID0EJRAE"><title>Description.</title><p><bold>Male</bold> (Fig. <xref ref-type="fig" rid="F2">4</xref>). Body length 3.1 mm, wing length 3.5 mm.</p><p><bold><italic>Head</italic></bold> black, with dense, pale gray pollen; clypeus pollinose. Eyes narrowly separated on face; frons slightly wider than face. Hairs and bristles on head yellowish. Ocellar tubercle with 2 oc and 2 short posterior hairs. 1 pair of <abbrev xmlns:xlink="http://www.w3.org/1999/xlink" xlink:title="vertical bristles; presc" id="ABBRID0E3RAE" xlink:type="simple">vt</abbrev>. Antenna (Fig. <xref ref-type="fig" rid="F5">14</xref>) black, but first flagellomere blackish; first flagellomere short, subconical, with uniformly thin tip, 1.9 times longer than wide, with short brown pubescence; arista blackish, with short brown pubescence, 3.5 times longer than first flagellomere. Palpus dark yellow, short oval, with yellowish hairs and 2 short yellow bristles.</p><p><bold><italic>Thorax</italic></bold> black, with distinct pale gray pollen; mesopleuron with shiny black anterior spot. Hairs and bristles on thorax yellowish; hairs on mesonotum short and sparse; 1 weak h, 2 short <abbrev xmlns:xlink="http://www.w3.org/1999/xlink" xlink:title="notopleural bristles" id="ABBRID0ELSAE" xlink:type="simple">npl</abbrev>, <abbrev xmlns:xlink="http://www.w3.org/1999/xlink" xlink:title="acrostichal bristles" id="ABBRID0EPSAE" xlink:type="simple">acr</abbrev> biserial, 1 long <abbrev xmlns:xlink="http://www.w3.org/1999/xlink" xlink:title="postalar bristles" id="ABBRID0ETSAE" xlink:type="simple">psa</abbrev>, 1 long presc; 2 pairs of <abbrev xmlns:xlink="http://www.w3.org/1999/xlink" xlink:title="scutellar bristles" id="ABBRID0EXSAE" xlink:type="simple">sc</abbrev> (lateral pair short).</p><p><bold><italic>Legs</italic></bold> yellow, but tarsomeres with narrow, blackish, apical annulation; mid femur with brown anterior spot at apex. Hairs on legs mostly yellowish except tarsi with blackish hairs; bristles mostly black. Fore femur distinctly thickened, 1.4 times wider than hind femur; mid femur strongly thickened, 2.1 times wider than hind femur. Fore femur with 1 row of short yellowish <abbrev xmlns:xlink="http://www.w3.org/1999/xlink" xlink:title="anteroventral bristles" id="ABBRID0ECTAE" xlink:type="simple">av</abbrev>; mid femur with 2 rows of short, black, spine-like ventral bristles and 1 row of short outer yellow <abbrev xmlns:xlink="http://www.w3.org/1999/xlink" xlink:title="anteroventral bristles" id="ABBRID0EGTAE" xlink:type="simple">av</abbrev> and 1 row of long outer yellow pv; hind femur with 1 row of pale yellow <abbrev xmlns:xlink="http://www.w3.org/1999/xlink" xlink:title="anteroventral bristles" id="ABBRID0EKTAE" xlink:type="simple">av</abbrev> (apical <abbrev xmlns:xlink="http://www.w3.org/1999/xlink" xlink:title="anteroventral bristles" id="ABBRID0EOTAE" xlink:type="simple">av</abbrev> rather long). Fore tibia distinctly thickened, with 3 spine-like dorsal bristles at middle, 2 rows of very long ventral hairs at apical 2/3. Mid tibia with 1 row of black ventral bristles; apical spur long and acute, with 1 short terminal hair at tip.</p><p><bold><italic>Wing</italic></bold> hyaline, veins brownish yellow; cell R<sub>4+5</sub> distinctly widened, M distinctly curved, R<sub>4+5</sub> and M distinctly convergent apically, r–m and m–m distinctly separated. Squama yellow with pale hairs. Halter yellow.</p><p><bold><italic>Abdomen</italic></bold> subshiny brown, with pale gray pollen, but hypopygium blackish. Hairs and bristles on abdomen yellowish, but partly dark brown on hypopygium. Hypopygium (Figs <xref ref-type="fig" rid="F5">15–17</xref>): left epandrial lamella (Fig. <xref ref-type="fig" rid="F5">17</xref>) relatively narrow, longer than wide, apically slightly sharp. Right epandrial lamella relatively wide; right surstylus (Fig. <xref ref-type="fig" rid="F5">16</xref>) fused with right epandrial lamellas, basally short and wide, apically twisted and curved inwards, with row of long, marginal bristles. Right cercus (Fig. <xref ref-type="fig" rid="F5">17</xref>) almost as long as left cercus, weakly curved inwards apically, with weak bulge; left cercus apically widened and distinctly curved inward.</p><p><bold>Female.</bold> Body length 3.0–3.5 mm, wing length 2.9–3.0 mm. Fore tibia slightly swollen, with 4 dorsal bristles.</p></tp:treatment-sec><tp:treatment-sec sec-type="type material" id="SECID0EYUAE"><title>Type material.</title><p><bold><italic>Holotype</italic></bold>: male, China, Inner Mongolia, Erdos, Dongsheng, 2006. VIII.7, Maoling Sheng (<named-content xmlns:xlink="http://www.w3.org/1999/xlink" content-type="dwc:institutional_code" xlink:title="Entomological Museum of China Agricultural University" xlink:href="http://grbio.org/institution/china-agricultural-university" xlink:type="simple">CAU</named-content>). <bold><italic>Paratype</italic></bold>: 4 females, same data as holotype (<named-content xmlns:xlink="http://www.w3.org/1999/xlink" content-type="dwc:institutional_code" xlink:title="Entomological Museum of China Agricultural University" xlink:href="http://grbio.org/institution/china-agricultural-university" xlink:type="simple">CAU</named-content>).</p></tp:treatment-sec><tp:treatment-sec sec-type="etymology" id="SECID0EOVAE"><title>Etymology.</title><p>The specific name refers to the specimen collector, Professor Maoling Sheng.</p></tp:treatment-sec><tp:treatment-sec sec-type="remarks" id="SECID0ETVAE"><title>Remarks.</title><p>The new species belongs to the <italic><tp:taxon-name><tp:taxon-name-part taxon-name-part-type="genus" reg="Platypalpus">P.</tp:taxon-name-part><tp:taxon-name-part taxon-name-part-type="species" reg="pallidiventris">pallidiventris</tp:taxon-name-part></tp:taxon-name></italic>-<italic><tp:taxon-name><tp:taxon-name-part taxon-name-part-type="genus" reg="Musca"/><tp:taxon-name-part taxon-name-part-type="species" reg="cursitans">cursitans</tp:taxon-name-part></tp:taxon-name></italic> group. It is similar to <italic><tp:taxon-name><tp:taxon-name-part taxon-name-part-type="genus" reg="Platypalpus">P.</tp:taxon-name-part><tp:taxon-name-part taxon-name-part-type="species" reg="beijingensis">beijingensis</tp:taxon-name-part></tp:taxon-name></italic> Yang et Yu from Beijing, but may be separated from the latter by the mid femur with a brown anterior spot at the tip, the distinctly thickened fore tibia with 3 spine-like dorsal bristles at middle and the 2 rows of long ventral hairs on the apical 2/3. In <tp:taxon-name><tp:taxon-name-part taxon-name-part-type="genus" reg="Platypalpus">P.</tp:taxon-name-part><tp:taxon-name-part taxon-name-part-type="species" reg="beijingensis">beijingensis</tp:taxon-name-part></tp:taxon-name>, the mid femur is wholly brownish yellow, the fore tibia has no spine-like dorsal bristles and no long ventral hair (<xref ref-type="bibr" rid="B13">Yang and Yu 2005</xref>).</p><fig id="F5" position="float" orientation="portrait"><object-id xmlns:xlink="http://www.w3.org/1999/xlink" content-type="doi" xlink:type="simple">10.3897/zookeys.1198.114643.figures14-17</object-id><object-id xmlns:xlink="http://www.w3.org/1999/xlink" content-type="arpha" xlink:type="simple">C14201FB-0083-566B-84D3-942C8A13BF00</object-id><label>Figures 14–17.</label><caption><p><italic><tp:taxon-name><tp:taxon-name-part taxon-name-part-type="genus" reg="Platypalpus">Platypalpus</tp:taxon-name-part><tp:taxon-name-part taxon-name-part-type="species" reg="shengi">shengi</tp:taxon-name-part></tp:taxon-name></italic> sp. nov., male <bold>14</bold> antenna <bold>15</bold> genitalia, dorsal view <bold>16</bold> apex of right surstylus <bold>17</bold> left epandrial lamella, lateral view. Scale bars: 0.2 mm.</p></caption><graphic xmlns:xlink="http://www.w3.org/1999/xlink" xlink:href="zookeys-1198-087_article-114643__-g005.jpg" position="float" orientation="portrait" xlink:type="simple" id="oo_1031577.jpg"><uri content-type="original_file" xlink:type="simple">https://binary.pensoft.net/fig/1031577</uri></graphic></fig></tp:treatment-sec><tp:treatment-sec><!--Section generated to contain objects referenced in tp:taxon-treatment.--><fig id="F2" position="float" orientation="portrait"><object-id xmlns:xlink="http://www.w3.org/1999/xlink" content-type="doi" xlink:type="simple">10.3897/zookeys.1198.114643.figures2-5</object-id><object-id xmlns:xlink="http://www.w3.org/1999/xlink" content-type="arpha" xlink:type="simple">C3116168-0E84-5322-A4DD-B1529C6078BC</object-id><label>Figures 2–5.</label><caption><p>Habitus, lateral view <bold>2</bold><italic><tp:taxon-name><tp:taxon-name-part taxon-name-part-type="genus" reg="Platypalpus">P.</tp:taxon-name-part><tp:taxon-name-part taxon-name-part-type="species" reg="flavipilosus">flavipilosus</tp:taxon-name-part></tp:taxon-name></italic> sp. nov., male (dissected) <bold>3</bold><italic><tp:taxon-name><tp:taxon-name-part taxon-name-part-type="genus" reg="Platypalpus">P.</tp:taxon-name-part><tp:taxon-name-part taxon-name-part-type="species" reg="longus">longus</tp:taxon-name-part></tp:taxon-name></italic> sp. nov., male (dissected) <bold>4</bold><italic><tp:taxon-name><tp:taxon-name-part taxon-name-part-type="genus" reg="Platypalpus">P.</tp:taxon-name-part><tp:taxon-name-part taxon-name-part-type="species" reg="shengi">shengi</tp:taxon-name-part></tp:taxon-name></italic> sp. nov., male (dissected) <bold>5</bold><italic><tp:taxon-name><tp:taxon-name-part taxon-name-part-type="genus" reg="Platypalpus">P.</tp:taxon-name-part><tp:taxon-name-part taxon-name-part-type="species" reg="shuimogouanus">shuimogouanus</tp:taxon-name-part></tp:taxon-name></italic> sp. nov., male (dissected). Scale bars: 1 mm.</p></caption><graphic xmlns:xlink="http://www.w3.org/1999/xlink" xlink:href="zookeys-1198-087_article-114643__-g002.jpg" position="float" orientation="portrait" xlink:type="simple" id="oo_1031574.jpg"><uri content-type="original_file" xlink:type="simple">https://binary.pensoft.net/fig/1031574</uri></graphic></fig></tp:treatment-sec><ref-list><ref id="B13"><mixed-citation xmlns:xlink="http://www.w3.org/1999/xlink" xlink:type="simple"><person-group><name name-style="western"><surname>Yang</surname><given-names>D</given-names></name><name name-style="western"><surname>Yu</surname><given-names>HD</given-names></name></person-group> (<year>2005</year>) <article-title>Notes on the <italic><tp:taxon-name><tp:taxon-name-part taxon-name-part-type="genus">Platypalpus</tp:taxon-name-part><tp:taxon-name-part taxon-name-part-type="species">pallidiventris</tp:taxon-name-part></tp:taxon-name></italic>-<tp:taxon-name><tp:taxon-name-part taxon-name-part-type="genus"/><tp:taxon-name-part taxon-name-part-type="species">cursitans</tp:taxon-name-part></tp:taxon-name> species group (<tp:taxon-name><tp:taxon-name-part taxon-name-part-type="order">Diptera</tp:taxon-name-part></tp:taxon-name>:<tp:taxon-name><tp:taxon-name-part taxon-name-part-type="family">Empididae</tp:taxon-name-part></tp:taxon-name>) from China, with the description of a new species and a key.</article-title><source>Entomological News</source><volume>116</volume>(<issue>2</issue>): <fpage>97</fpage>–<lpage>100</lpage>.</mixed-citation></ref></ref-list></tp:taxon-treatment>
