# Supplementary material for: ﻿The genus Platypalpus Macquart (Diptera, Hybotidae, Tachydromiinae) from Inner Mongolia, China, with the description of four new species
Source: Zookeys. 2024 Apr 23;1198:87–99. doi: 10.3897/zookeys.1198.114643 (PMC11061555; doi:10.3897/zookeys.1198.114643)
Supplement: XML Treatment for Platypalpus shuimogouanus [file zookeys.1198.114643-treatment5.xml]

<!DOCTYPE tp:taxon-treatment
  PUBLIC "-//TaxonX//DTD Taxonomic Treatment Publishing DTD v0 20100105//EN" "tax-treatment-NSO.dtd">
<tp:taxon-treatment xmlns:tp="http://www.plazi.org/taxpub"><tp:treatment-meta><kwd-group><label>Taxon classification</label><kwd>
              <named-content content-type="kingdom">Animalia</named-content>
            </kwd><kwd>
              <named-content content-type="order">Diptera</named-content>
            </kwd><kwd>
              <named-content content-type="family">Hybotidae</named-content>
            </kwd></kwd-group><mixed-citation publication-type="journal"><person-group><name><surname>Wang</surname><given-names>Yuanyuan</given-names></name><name><surname>Wang</surname><given-names>Ning</given-names></name><name><surname>Yang</surname><given-names>Ding</given-names></name><name><surname>Lin</surname><given-names>Kejian</given-names></name></person-group><article-title>﻿The genus <italic><tp:taxon-name><tp:taxon-name-part taxon-name-part-type="genus" reg="Platypalpus">Platypalpus</tp:taxon-name-part></tp:taxon-name></italic> Macquart (<tp:taxon-name><tp:taxon-name-part taxon-name-part-type="order">Diptera</tp:taxon-name-part></tp:taxon-name>, <tp:taxon-name><tp:taxon-name-part taxon-name-part-type="family">Hybotidae</tp:taxon-name-part></tp:taxon-name>, <tp:taxon-name><tp:taxon-name-part taxon-name-part-type="subfamily">Tachydromiinae</tp:taxon-name-part></tp:taxon-name>) from Inner Mongolia, China, with the description of four new species</article-title><source>Zookeys</source><day>23</day><month>04</month><year>2024</year><volume>1198</volume><fpage>87</fpage><lpage>99</lpage><pub-id pub-id-type="doi">10.3897/zookeys.1198.114643</pub-id></mixed-citation></tp:treatment-meta><tp:nomenclature><label>﻿</label><tp:taxon-name>
            <object-id xmlns:xlink="http://www.w3.org/1999/xlink" content-type="arpha" xlink:type="simple">D43760A3-040C-5AB0-87C5-2555B9482650</object-id>
            <tp:taxon-name-part taxon-name-part-type="genus" reg="Platypalpus">Platypalpus</tp:taxon-name-part>
            <tp:taxon-name-part taxon-name-part-type="species" reg="shuimogouanus">shuimogouanus</tp:taxon-name-part>
            <object-id xmlns:xlink="http://www.w3.org/1999/xlink" content-type="zoobank" xlink:type="simple">https://zoobank.org/AA797927-8E91-4A3D-AC9F-BD82A7603A8E</object-id>
          </tp:taxon-name><tp:taxon-status xmlns:xlink="http://www.w3.org/1999/xlink" xlink:type="simple">sp. nov.</tp:taxon-status><xref ref-type="fig" rid="F2">Figs 5</xref><xref ref-type="fig" rid="F6">, 18–21</xref></tp:nomenclature><tp:treatment-sec sec-type="diagnosis" id="SECID0EYZAE"><title>Diagnosis.</title><p>Two pairs of <abbrev xmlns:xlink="http://www.w3.org/1999/xlink" xlink:title="vertical bristles; presc" id="ABBRID0E5ZAE" xlink:type="simple">vt</abbrev>. Mid femur with 1 row of 3 long blackish outer pv on apical half. Mid tibia with 1 short, pointed, acute apical spur. First flagellomere 2.1 times longer than wide. R<sub>4+5</sub> and M little convergent apically; crossveins r–m and m–m very narrowly separated.</p></tp:treatment-sec><tp:treatment-sec sec-type="description" id="SECID0EE1AE"><title>Description.</title><p><bold>Male</bold> (Fig. <xref ref-type="fig" rid="F2">5</xref>). Body length 2.7 mm, wing length 3.3 mm.</p><p><bold><italic>Head</italic></bold> black with distinct pale gray pollen; clypeus shiny black. Eyes narrowly separated on frons and face. Hairs yellowish on head, bristles blackish. Ocellar tubercle with 2 oc and 2 very short posterior hairs. 2 pairs of <abbrev xmlns:xlink="http://www.w3.org/1999/xlink" xlink:title="vertical bristles; presc" id="ABBRID0EX1AE" xlink:type="simple">vt</abbrev>, outer <abbrev xmlns:xlink="http://www.w3.org/1999/xlink" xlink:title="vertical bristles; presc" id="ABBRID0E21AE" xlink:type="simple">vt</abbrev> short and curved inward. Antenna (Fig. <xref ref-type="fig" rid="F6">18</xref>) black; first flagellomere moderately long, subtriangular, 2.1 times longer than wide, distinctly blackish pubescent; arista black very long, 2 times longer than first flagellomere, with short blackish pubescence. Proboscis nearly blackish, 0.9 times as long as head height, palpus longer than wide, lobate, obtuse apically, yellowish, with 4 brown bristles (2 apical bristles long).</p><p><bold><italic>Thorax</italic></bold> black with thin pale grey pollen; mesonotum subshiny black with thin pollen; mesopleuron shiny black except postero-upper margin. Hairs on thorax yellowish, bristles yellow; mesonotum with dense hairs, <abbrev xmlns:xlink="http://www.w3.org/1999/xlink" xlink:title="acrostichal bristles" id="ABBRID0EK2AE" xlink:type="simple">acr</abbrev> and <abbrev xmlns:xlink="http://www.w3.org/1999/xlink" xlink:title="dorsocentral bristles" id="ABBRID0EO2AE" xlink:type="simple">dc</abbrev> multiseriate and not separated; 1 h, 2 <abbrev xmlns:xlink="http://www.w3.org/1999/xlink" xlink:title="notopleural bristles" id="ABBRID0ES2AE" xlink:type="simple">npl</abbrev> of subequal lengths, 1 <abbrev xmlns:xlink="http://www.w3.org/1999/xlink" xlink:title="postalar bristles" id="ABBRID0EW2AE" xlink:type="simple">psa</abbrev>, 1 presc; 2 pairs of <abbrev xmlns:xlink="http://www.w3.org/1999/xlink" xlink:title="scutellar bristles" id="ABBRID0E12AE" xlink:type="simple">sc</abbrev> (lateral pair short and weak, about 1/3 as long as apical pair).</p><p><bold><italic>Legs</italic></bold> yellow, but mid tibia brown, all tarsi brown to dark brown except tarsomere 1 brownish yellow with brown tip. Hairs on legs yellowish, but hairs on tibia and tarsi partly blackish. Fore femur weakly thickened, 1.2 times wider than hind femur; mid femur distinctly thickened, 1.5 times wider than hind femur. Fore femur with 1 row of pv (about 1/2 as long as femur width); mid femur with 2 rows of short spine-like black bristles (pv slightly longer than <abbrev xmlns:xlink="http://www.w3.org/1999/xlink" xlink:title="anteroventral bristles" id="ABBRID0EF3AE" xlink:type="simple">av</abbrev>) and 1 row of 3 long blackish outer pv on apical half. Mid tibia with 1 row of short, black, ventral bristles; apical spur short, pointed, shorter than tibia width.</p><p><bold><italic>Wing</italic></bold> hyaline, veins dark brown, R4+5 and M little convergent apically; 1<sup>st</sup> basal cell slightly shorter than 2<sup>nd</sup> basal cell, crossveins r–m and m–m very narrowly separated. Squama yellow with yellowish hairs. Halter yellowish.</p><p><bold><italic>Abdomen</italic></bold> black, with pale gray pollen. Hairs and bristles on abdomen yellowish. Hypopygium (Figs <xref ref-type="fig" rid="F6">19–21</xref>): left epandrial lamella wide, with wide and blunt apex. Right epandrial lamella very wide and large; right surstylus (Fig. <xref ref-type="fig" rid="F6">20</xref>) nearly fused with right epandrial lamella, somewhat narrowed, distinctly curved inward, with distinctly apical incision bearing several short marginal hairs. Left cercus (Fig. <xref ref-type="fig" rid="F6">19</xref>) nearly finger-like, slightly broader at base; right cercus almost as long as left cercus, finger-like.</p><p><bold>Female.</bold> Unknown.</p></tp:treatment-sec><tp:treatment-sec sec-type="type material" id="SECID0EL4AE"><title>Type material.</title><p><bold><italic>Holotype</italic></bold>: male, China, Inner Mongolia, Helan Mountain back, 2010.VIII.4, Yan Li (<named-content xmlns:xlink="http://www.w3.org/1999/xlink" content-type="dwc:institutional_code" xlink:title="Entomological Museum of China Agricultural University" xlink:href="http://grbio.org/institution/china-agricultural-university" xlink:type="simple">CAU</named-content>).</p></tp:treatment-sec><tp:treatment-sec sec-type="etymology" id="SECID0E14AE"><title>Etymology.</title><p>The specific name refers to the type locality Shuimogou.</p></tp:treatment-sec><tp:treatment-sec sec-type="remarks" id="SECID0E64AE"><title>Remarks.</title><p>The new species belongs to the <italic><tp:taxon-name><tp:taxon-name-part taxon-name-part-type="genus" reg="Platypalpus">P.</tp:taxon-name-part><tp:taxon-name-part taxon-name-part-type="species" reg="pallidiventris">pallidiventris</tp:taxon-name-part></tp:taxon-name></italic>-<italic><tp:taxon-name><tp:taxon-name-part taxon-name-part-type="genus" reg="Musca"/><tp:taxon-name-part taxon-name-part-type="species" reg="cursitans">cursitans</tp:taxon-name-part></tp:taxon-name></italic> group. It is somewhat similar to <italic><tp:taxon-name><tp:taxon-name-part taxon-name-part-type="genus" reg="Platypalpus">P.</tp:taxon-name-part><tp:taxon-name-part taxon-name-part-type="species" reg="henanensis">henanensis</tp:taxon-name-part></tp:taxon-name></italic> Saigusa et Gao from Henan of China (<xref ref-type="bibr" rid="B11">Saigusa and Yang 2002</xref>), but maybe separated from the latter by the yellow antenna and mid femur with 1 row of 3 long blackish outer pv on the apical half. In <tp:taxon-name><tp:taxon-name-part taxon-name-part-type="genus" reg="Platypalpus">P.</tp:taxon-name-part><tp:taxon-name-part taxon-name-part-type="species" reg="henanensis">henanensis</tp:taxon-name-part></tp:taxon-name>, the antenna is black, and the mid femur has 1 row of outer pv along the whole length (<xref ref-type="bibr" rid="B13">Yang and Yu 2005</xref>).</p><fig id="F6" position="float" orientation="portrait"><object-id xmlns:xlink="http://www.w3.org/1999/xlink" content-type="doi" xlink:type="simple">10.3897/zookeys.1198.114643.figures18-21</object-id><object-id xmlns:xlink="http://www.w3.org/1999/xlink" content-type="arpha" xlink:type="simple">CC781F97-44FB-5857-B63C-FACBE04100C0</object-id><label>Figures 18–21.</label><caption><p><italic><tp:taxon-name><tp:taxon-name-part taxon-name-part-type="genus" reg="Platypalpus">P.</tp:taxon-name-part><tp:taxon-name-part taxon-name-part-type="species" reg="shuimogouanus">shuimogouanus</tp:taxon-name-part></tp:taxon-name></italic> sp. nov., male <bold>18</bold> antenna, lateral view <bold>19</bold> genitalia, dorsal <bold>20</bold> right surstylus <bold>21</bold> left epandrial lamella. Scale bars: 0.2 mm.</p></caption><graphic xmlns:xlink="http://www.w3.org/1999/xlink" xlink:href="zookeys-1198-087_article-114643__-g006.jpg" position="float" orientation="portrait" xlink:type="simple" id="oo_1031578.jpg"><uri content-type="original_file" xlink:type="simple">https://binary.pensoft.net/fig/1031578</uri></graphic></fig></tp:treatment-sec><tp:treatment-sec><!--Section generated to contain objects referenced in tp:taxon-treatment.--><fig id="F2" position="float" orientation="portrait"><object-id xmlns:xlink="http://www.w3.org/1999/xlink" content-type="doi" xlink:type="simple">10.3897/zookeys.1198.114643.figures2-5</object-id><object-id xmlns:xlink="http://www.w3.org/1999/xlink" content-type="arpha" xlink:type="simple">C3116168-0E84-5322-A4DD-B1529C6078BC</object-id><label>Figures 2–5.</label><caption><p>Habitus, lateral view <bold>2</bold><italic><tp:taxon-name><tp:taxon-name-part taxon-name-part-type="genus" reg="Platypalpus">P.</tp:taxon-name-part><tp:taxon-name-part taxon-name-part-type="species" reg="flavipilosus">flavipilosus</tp:taxon-name-part></tp:taxon-name></italic> sp. nov., male (dissected) <bold>3</bold><italic><tp:taxon-name><tp:taxon-name-part taxon-name-part-type="genus" reg="Platypalpus">P.</tp:taxon-name-part><tp:taxon-name-part taxon-name-part-type="species" reg="longus">longus</tp:taxon-name-part></tp:taxon-name></italic> sp. nov., male (dissected) <bold>4</bold><italic><tp:taxon-name><tp:taxon-name-part taxon-name-part-type="genus" reg="Platypalpus">P.</tp:taxon-name-part><tp:taxon-name-part taxon-name-part-type="species" reg="shengi">shengi</tp:taxon-name-part></tp:taxon-name></italic> sp. nov., male (dissected) <bold>5</bold><italic><tp:taxon-name><tp:taxon-name-part taxon-name-part-type="genus" reg="Platypalpus">P.</tp:taxon-name-part><tp:taxon-name-part taxon-name-part-type="species" reg="shuimogouanus">shuimogouanus</tp:taxon-name-part></tp:taxon-name></italic> sp. nov., male (dissected). Scale bars: 1 mm.</p></caption><graphic xmlns:xlink="http://www.w3.org/1999/xlink" xlink:href="zookeys-1198-087_article-114643__-g002.jpg" position="float" orientation="portrait" xlink:type="simple" id="oo_1031574.jpg"><uri content-type="original_file" xlink:type="simple">https://binary.pensoft.net/fig/1031574</uri></graphic></fig></tp:treatment-sec><ref-list><ref id="B11"><mixed-citation xmlns:xlink="http://www.w3.org/1999/xlink" xlink:type="simple"><person-group><name name-style="western"><surname>Saigusa</surname><given-names>T</given-names></name><name name-style="western"><surname>Yang</surname><given-names>D</given-names></name></person-group> (<year>2002</year>) <article-title><tp:taxon-name><tp:taxon-name-part taxon-name-part-type="family">Empididae</tp:taxon-name-part></tp:taxon-name> (<tp:taxon-name><tp:taxon-name-part taxon-name-part-type="order">Diptera</tp:taxon-name-part></tp:taxon-name>) from Funiu Mountains, Henan, China (I).</article-title><source>Studia Dipterologica</source><volume>9</volume>(<issue>2</issue>): <fpage>519</fpage>–<lpage>543</lpage>.</mixed-citation></ref><ref id="B13"><mixed-citation xmlns:xlink="http://www.w3.org/1999/xlink" xlink:type="simple"><person-group><name name-style="western"><surname>Yang</surname><given-names>D</given-names></name><name name-style="western"><surname>Yu</surname><given-names>HD</given-names></name></person-group> (<year>2005</year>) <article-title>Notes on the <italic><tp:taxon-name><tp:taxon-name-part taxon-name-part-type="genus">Platypalpus</tp:taxon-name-part><tp:taxon-name-part taxon-name-part-type="species">pallidiventris</tp:taxon-name-part></tp:taxon-name></italic>-<tp:taxon-name><tp:taxon-name-part taxon-name-part-type="genus"/><tp:taxon-name-part taxon-name-part-type="species">cursitans</tp:taxon-name-part></tp:taxon-name> species group (<tp:taxon-name><tp:taxon-name-part taxon-name-part-type="order">Diptera</tp:taxon-name-part></tp:taxon-name>:<tp:taxon-name><tp:taxon-name-part taxon-name-part-type="family">Empididae</tp:taxon-name-part></tp:taxon-name>) from China, with the description of a new species and a key.</article-title><source>Entomological News</source><volume>116</volume>(<issue>2</issue>): <fpage>97</fpage>–<lpage>100</lpage>.</mixed-citation></ref></ref-list></tp:taxon-treatment>
